# Supplementary material for: Fruit availability for migratory birds: a GIS approach
Source: PeerJ. 2019 Feb 5;7:e6394. doi: 10.7717/peerj.6394 (PMC6368004; doi:10.7717/peerj.6394)
Supplement: Table S2 [file peerj-07-6394-s002.csv]

Forest type (Italian)	Original ID	ID subtype	AMEOVA	BERVUL	CORMAS	CORSAN	COTINT	CRAOXY	DAPMEZ	EMPHER	EUOEUR	FRAALN	HEDHEL	JUNCOM	LIGVUL	LONALP	LONCOE	LONNIG	PRUAVI	PRUMAH	PRUPAD	PRUSPI	RHACAT	RHAPUM	RHASAX	RIBPET	ROSARV	ROSCAN	ROSCOR	ROSPEN	ROSVIL	RUBIDA	RUBSP	SAMNIG	SAMRAC	SOLDUL	SORARI	SORAUC	SORCHA	SORTOR	TAXBAC	VACGAU	VACMYR	VACVIT	VIBLAN	VIBOPU	VISALB
Abieteto dei suoli fertili	AB2	AB_ca	0	0	0	0	0	0	1	0	0	0	0	0	0	5	0	5	0	0	0	1	1	1	0	0	0	1	0	1	0	0	0	0	0	10	1	1	0	0	0	0	0	0	0	0	0
Abieteto calcicolo con faggio	AB1a, AB1b; AB3	AB_FA	0	0	0	0	1	0	5	0	0	0	0	0	0	25	0	5	0	0	0	1	1	4	0	0	0	5	0	1	0	0	0	0	0	2	5	1	0	0	1	0	5	0	1	0	0
Abieteto silicicolo dei suoli acidi	AB6a, AB5, AB6b	AB_GRA	0	0	0	0	0	0	0	0	0	0	0	0	0	0	0	5	0	0	0	0	0	0	0	0	0	0.5	0	0	0	0	0	0	0	10	0	5	0	0	0	0	5	0	0	0	0
Abieteto dei suoli fertili		AB_mi	0	0	0	0	0	0	0	0	0	0	0	0	0	0	0	0	0	0	0	1	0	1	0	0	0	2	0	0	0	0	0	0	0	2	0	0	0	0	0	0	0	0	0	0	0
Abieteto dei suoli fertili	AB4a, AB4b	AB_si	0	0	0	0	0	0	0	2	0	0	0	0	0	1	0	25	0	0	1	1	0	6	0	0	0	0	1	1	1	0	0	0	0	5	0	1	0	0	0	0	1	0	0	0	1
Aceri – frassineto	AF1	AF	0	0	0.5	0	0	0.5	0	0	0	0	0	0	0	1	0	1	1	0	0	0	0	0	0	0	0	0	0	0	0	0	0	0.5	0	0	1	5	0	0	0	0	1	0	0	0.5	0
Aceri – frassineto con ontano	AF2b	AF_OB	0	1	0	5	0	1	0	0	0	0	0	0	0	0.5	0	0	1	0	0	0	0	0	0	0	0	0	0	0	0	0	5	1	0	0	0	5	0	0	0	0	0	0	0	1	0
Aceri – tiglieto	AT1a, AT1b	AT_ca	0	1	5	5	0	1	0	0	0	0	5	0	0	5	0	0	1	0	0	0	0	0	0	0	0	0	0	0	0	0	0	0.5	0	0	1	5	0	0	1	0	0	0	0	0.5	0
Aceri – tiglieto		AT_mi	0	0	0	0	0	0	0	0	0	0	0	0	0	0	0	0	0	0	0	0	0	0	0	0	0	0	0	0	0	0	0	0	0	0	0	0	0	0	0	0	0	0	0	0	0
Aceri – tiglieto	AT1c	AT_si	0	0	0	0	0	1	0	0	0	0	5	0	0	0	0	0	0	0	0	0	0	0	0	0	0	0	0	0	0	0	0	5	0	0	1	0.5	0	0	0	0	5	0	0	0	0
Cembreta tipica a rododendro	C1	CB_RF	0	0	0	0	0	0	0	0	0	0	0	0	0	0	0	0	0	0	0	0	0	0	0	0	0	0	0	0	0	0	0	0	0	0	0	0	0	0	0	0	0	0	0	0	0
Cembreta xerica a ginepro	C3	CB_XER_ca	0	0	0	0	0	0	0	0	0	0	0	0	0	0	0	0	0	0	0	0	0	0	0	0	0	0	0	0	0	0	0	0	0	0	0	0	0	0	0	0	0	0	0	0	0
Cembreta xerica a ginepro		CB_XER_mi	0	0	0	0	0	0	0	0	0	0	0	0	0	0	0	0	0	0	0	0	0	0	0	0	0	0	0	0	0	0	0	0	0	0	0	0	0	0	0	0	0	0	0	0	0
Cembreta xerica a ginepro	C2	CB_XER_si	0	0	0	0	0	0	0	0	0	0	0	0	0	0	0	0	0	0	0	0	0	0	0	0	0	0	0	0	0	0	0	0	0	0	0	0	0	0	0	0	0	0	0	0	0
Castagneto – robinieto	CS	CS_RO	0	0	0	0	0	0	0	0	0	0	0	0	0	0	0	0	0	0	0	1	0	0	0	0	0	10	0	0	0	0	0	0	0	1	0	0	0	0	0	0	0	0	0	0	0
Faggeta altimontana	FA5	FA_ALT	0	0	0	0	0	0	0	0	0	0	0	0	0	1	0	0	0	0	0	0	0	1	0	0	0	0.5	0	0	0	1	0	0	0	1	5	5	0	0	0	0	25	0	0	0	0
Faggeta tipica a dentarie	FA6, FA7	FA_ca	0	0	0	0.5	0	1	1	0	0	0	1	0	0	1	0	1	0.5	0	0	1	1	6	0	0.5	0	10	1	0	1	1	0	0	0	26	1	1	0	0	0	0	1	0	1	0	1
Faggeta con carpino nero	FA8	FA_CN	0	1	0	1	0	1	1	0	0	0	0.5	0	0	0.5	0	0.5	1	0	0	1	1	4	0	0	0	5	0.5	0	0.5	0	0	0	0	13	5	0	0	0	0.5	0	0	0	1	0	0.5
Faggeta mesalpica con conifere	FA4a, FA4b	FA_CON	0	0	0	0	0	0	1	0	0	0	0	0	0	1	0	1	0	0	0	1	0	1	0	0	0	1	0.5	0	0.5	0	0	0	0	0	1	1	0	0	1	0	5	0	1	0	0.5
Faggeta silicicola a luzula o graminacee	FA1, FA2	FA_GRA	0	0	0	0	0	0	1	0	0	0	0	0	0	0	0	1	0	0	0	0	0	0	0	0	0	2	0	0	0	1	0	0	0	1	1	5	0	0	0	0	25	0	0	0	0
Faggeta tipica a dentarie		FA_mi	0	0	0	0	0	0	0	0	0	0	0	0	0	0	0	0	0	0	0	0	0	0	0	0	0	0.5	0	0	0	0	0	0	0	0.5	0	0	0	0	0	0	0	0	0	0	0
Faggeta tipica a dentarie	FA3	FA_si	0	1	0	1	0	0	1	0	0	0	0	0	0	1	0	1	1	0	0	0	0	1	0	0	0	0	0	0	0	5	0	0	0	2	1	1	0	0	0	0	5	0	0	0	0
Faggeta con tasso o agrifoglio	FA9	FA_TA	0	1	0	1	0	1	1	0	0	0	1	0	0	1	0	0.5	1	0	0	0	0	0	0	0	0	1	0	0	0	0.5	0	0	0	10	5	1	0	0.5	1	0	5	0	1	0	0
Lariceto con ontano verde	L4	LA_OA	0	0	0	0	0	0	0	0	0	0	0	0	0	0	0	0	0	0	0	0	0	0	0	0	0	0	0	0	0	0	0	0	0	0	0	0	0	0	0	0	0	0	0	0	0
Lariceto tipico a rododendro	L1	LA_RF	0	0	0	0	0	0	0	1	0	0	0	0	0	0	0	0	0	0	0	0	0	0	0	0	0	1	0	0	0	0	0	0	0	10	0	0	0	0	0	0	0	0	0	0	0
Lariceto xerico a ginepro	L3	LA_XER_ca	0	0	0	0	0	0	0	5	0	0	0	0	0	0	0	0	0	0	0	0	0	0	0	1	0	5	0	0	0	0	0	0	0	5	0	0	0	0	0	0	0	0	0	0	0
Lariceto xerico a ginepro		LA_XER_mi	0	0	0	0	0	0	0	0	0	0	0	0	0	0	0	0	0	0	0	0	0	0	0	0	0	1	0	0	0	0	0	0	0	0	0	0	0	0	0	0	0	0	0	0	0
Lariceto xerico a ginepro	L2	LA_XER_si	0	0	0	0	0	0	0	0	0	0	0	0	0	0	0	0	0	0	0	0	0	4	0	0	0	0	0	0	0	0	0	0	0	0	0	0	0	0	0	0	0	0	0	0	0
Lariceto secondario o sostitutivo	LAX	LAX	0	0	0	0	0	0	0	1	0	0	0	0	0	0	0	5	0	0	0	0	1	4	0	0	0	5	1	1	1	1	1	0	0	10	0	1	1	0	0	0	25	5	0	0	1
Larici – cembreta tipica a rododendro	LC1	LC_RF	0	0	0	0	0	0	0	6	0	0	0	1	0	0	1	1	0	0	0	0	0	1	0	0	0	0	0	0	0	1	0	0	0	2	0	1	0	0	0	0	25	5	0	0	0
Larici – cembreta xerica a ginepro	LC3	LC_XER_ca	0	0	0	0	0	0	0	1	0	0	0	25	0	0	1	0	0	0	0	0	0	4	0	0	0	5	0	0	0	1	0	0	0	2	0	0	0	0	0	0	1	25	0	0	0
Larici – cembreta xerica a ginepro		LC_XER_mi	0	0	0	0	0	0	0	0	0	0	0	0	0	0	0	0	0	0	0	0	0	0	0	0	0	0	0	0	0	0	0	0	0	0.5	0	0	0	0	0	0	0	0	0	0	0
Larici – cembreta xerica a ginepro	LC2	LC_XER_si	0	0	0	0	0	0	0	0	0	0	0	50	0	0	0	0	0	0	0	0	0	0	0	0	0	0.5	0	0	0	1	0	0	0	10	0	0	0	0	0	0	50	25	0	0	0
Lecceta con carpino nero	LE1	LE_CN	0	0	5	0	0	0.5	0	0	0	0	25	0.5	0.5	0	0	0	0.5	1	0	0	0	0	0	0	0	0	0	0	0	0	0	0	0	0	0	0	0	1	0	0	0	0	0	0	0
Lecceta xerica a terebinto	LE2, LE3	LE_TB	0	0	0.5	0	0	0.5	0	0	0	0	5	1	0	0	0	0	0	5	0	0	0	0	0.5	0	0	0	0	0	0	0	0	0	0	5	0	0	0	0	0	0	0	0	0	0	0
Mugheta a erica	MU4, MU5	MU_ER	0	1	0	0	1	0	0	0	0	0	0	1	0	0	1	0	0	0	0	0	0	0	0	0	0	0	0	0	0	0	0	0	0	0	2	1	1	0	0	1	1	2	1	0	0
Mugheta a rododendro ferrugineo	MU1	MU_FR	0	0	0	0	0	0	1	0	0	0	0	1	0	0	1	0	0	0	0	0	0	0	0	0	0	1	0	0	0	1	0	0	0	0	0	1	1	0	0	1	25	5	0	0	0
Mugheta a rododendri	MU3	MU_ROD	0	0	0	0	0	0	1	0	0	0	0	1	0	0	1	0	0	0	0	0	0	0	0	0	0	0	0	0	0	0	0	0	0	0	0	1	1	0	0	1	1	5	0	0	0
Mugheta acidofila di invazione su pascolo	MU2	MU_SC	0	0	0	0	0	0	0	0	0	0	0	1	0	0	1	0	0	0	0	0	0	1	0	0	0	2	0	0	0	1	0	0	0	2	0	1	5	0	0	1	25	5	0	0	0
Ontaneta di ontano verde	OA	OA	0	0	0	0	0	0	0	2	0	0	0	0	0	0	0	0	0	0	0	0	0	4	0	0	0	1	0	0	0	0	0	0	0	2	0	0	0	0	0	0	0	0	0	0	0
Ontaneta di ontano bianco	OB	OB	0	0	0	0	0	0	0	0	0	0	0	0	0	0	0	0	1	0	0	0	0	0	0	0	0	2	0	0	0	0	0	0	0	1	0	0	0	0	0	0	0	0	0	0	0
Ontaneta di ontano nero	ON	ON	0	0	0	0	0	0	0	0	0	0	0	0	0	0	0	0	0	0	0	0	0	0	0	0	0	0	0	0	0	0	0	0	0	0	0	0	0	0	0	0	0	0	0	0	0
Orno - ostrieto tipico		OO_ca	0	0	0	0	0	0	0	0	0	0	0	0	0	0	0	0	0	0	0	0	0	0	0	0	0	1	0	0	0	0	0	0	0	5	0	0	0	0	0	0	0	0	0	0	0
Orno - ostrieto tipico	OO2a	OO_mi	0	1	0.5	1	0	1	0	0	0	0.5	25	5	1	0	0	0	0.5	0	0	0	0	0	1	0	0	0	0	0	0	0	0	0	0	0	6	0	0	0	0	0	0	0	5	0	0
Orno - ostrieto primitivo	OO1	OO_PRI	0	0	0	1	0	0	0	0	0	0	0	0.5	1	0	0	0	0	0	0	0	0	0	5.5	0	0	0	0	0	0	0	0	0	0	0	10	0	0	1	0	0	0	0	5	0	0
Orno - ostrieto tipico	OO2b	OO_si	0	5	0	0	0	0	0	0	0	0	0	5	1	0	0	0	0	1	0	0	0	0	0	0	0	0	0	0	0	0	0	0	0	0	0	0	0	0	0	0	5	0	1	0	0
Ostrio – querceto	OQ1a, OQ1b	OQ	0	1	5	5	0	25	0	0	0	1	0	5	5	0	0	0	0.5	5	0	6	4	12	0	0	0	10	0	0	0	0	0	0	0	0.5	1	0	0	1	0	0	0	0	5	0	0
Pecceta altimontana tipica	PE7	PE_ca	0	0	0	0	0	0	0	0	0	0	0	0	0	5	0	1	0	0	0	0	0	0	0	0	0	0	0	0	0	1	0	0	0.5	0.5	0	1	1	0	0	0	0	1	0	0	0
Pecceta altimontana tipica		PE_mi	0	0	0	0	0	0	0	0	0	0	0	0	0	0	0	0	0	0	0	0	0	0	0	0	0	0	0	0	0	0	0	0	0	5	0	0	0	0	0	0	0	0	0	0	0
Pecceta a megaforbie con ontano verde	PE9	PE_OA	0	0	0	0	0	0	0	0	0	0	0	0	0	1	0	1	0	0	0	0	0	1	0	0	0	0	0	0	0	5	0	0	0	1	0	5	0	0	0	0	25	1	0	0	0
Pecceta a erica con pino silvestre	PE5	PE_PS_ca	0	0	0	0	0	0	0	0	0	0	0	0	0	1	0	0	0	0	0	0	0	0	0	0	0	0	0	0	0	0	0	0	0	0	0	0	0	0	0	0	5	5	0	0	0
Pecceta a erica con pino silvestre		PE_PS_mi	0	0	0	0	0	0	0	0	0	0	0	0	0	0	0	0	0	0	0	0	0	0	0	0	0	0	0	0	0	0	0	0	0	0	0	0	0	0	0	0	0	0	0	0	0
Pecceta a erica con pino silvestre	PE1a, PE1b	PE_PS_si	0	0	0	0	0	0	0	0	0	0	0	0	0	0.5	0	0.5	0	0	0	0	0	0	0	0	0	0	0	0	0	0.5	0	0	0	0	0	1	0	0	0	0	5	1	0	0	0
Pecceta igrofila a sfagni o molinia	PE10	PE_SF	0	0	0	0	0	0	0	0	0	0	0	25	0	0	0	0	0	0	0	0	0	0	0	0	0	0	0	0	0	0	0	0	1	0	0	0	0	0	0	0	25	25	0	0	0
Pecceta altimontana tipica	PE3a, PE3b	PE_si	0	0	0	0	0	0	0	2	0	0	0	0	0	0	0	1	0	0	0	0	0	1	0	2	0	2	0	0	0	1	0	0	0.5	10	0	5	0	0	0	0	25	1	0	0	0
Pecceta subalpina	PE8	PE_SUB_ca	0	0	0	0	0	0	0	0	0	0	0	5	0	0	0	0	0	0	0	0	0	0	0	0	0	0	0	0	0	0	0	0	0	1	0	0	0	0	0	0	5	25	0	0	0
Pecceta subalpina		PE_SUB_mi	0	0	0	0	0	0	0	0	0	0	0	0	0	0	0	0	0	0	0	0	0	0	0	0	0	0	0	0	0	0	0	0	0	0	0	0	0	0	0	0	0	0	0	0	0
Pecceta subalpina	PE4a, PE4b	PE_SUB_si	0	0	0	0	0	0	0	0	0	0	0	1	0	0	0	0	0	0	0	0	0	0	0	0	0	0	0	0	0	1	0	0	1	5	0	1	0	0	0	0	25	25	0	0	0
Pecceta alimontana xerica	PE6	PE_XER_ca	0	0	0	0	0	0	0	0	0	0	0	5	0	1	0	1	0	0	0	0	0	0.5	0	0	0	1	0	0	0	0	0	0	0	1	0	1	1	0	0	0	50	25	0	0	0
Pecceta alimontana xerica		PE_XER_mi	0	0	0	0	0	0	0	0	0	0	0	0	0	0	0	0	0	0	0	0	0	0	0	0.5	0	0	0	0	0	0	0	0	0	2	0	0	0	0	0	0	0	0	0	0	0
Pecceta alimontana xerica	PE2	PE_XER_si	0	0	0	0	0	0	0	5	0	0	0	0.5	0	0	0	0.5	0	0	0	0	0	1	0	0	0	5	0	0	0	1	0	0	0	5	0	1	0	0	0	0	25	25	0	0	0
Pecceta secondaria o sostitutiva	PEX	PEX	0	0	0	0	0	0	0	1	0	0	0	0	0	0	0	1	0	0	0	1	1	4	0	0	0	5	1	0	1	5	25	0	5	20	0	5	0	0	0	0	5	5	0	0	1
Pineta tipica con abete rosso	PS1b, PS1c, PS1d	PS_AR	0	0.5	0	0	0	0	0	0	0	0	0	25	0	0	0	0	0	0	0	1	0	1	0	0	0	10	0.5	0	0.5	1	0	0	0	5	0	5.5	0	0	0	0	25	25	0	0	0.5
Pineta con faggio o specie nobili	PS4b	PS_FA	5	0	0	1	0.5	0	1	0	0	1	0.5	1	0	0	0	0	0.5	0	0	0	0	0	0	0	0	0	0	0	0	2	0	0	0	0.5	5	1	0	0	0.5	0	0	0.5	25	0	0
Pineta igrofila	PS2a, PS2b	PS_IGR	0	0	0	0	0	0	0	0	0	0	0	5	0	0	0	0	0	0	0	0	0	0	0	0	0	0	0	0	0	0	0	0	0	0	0	5	0	0	0	0	13	1	0	0	0
Pineta con orniello	PS3	PS_OR_ca	0	1	0	0	1	0	0	0	0	0	0	0	0	0	0	0	0	0	0	0	0	1	1	0	0	10	0	0	0	0	0	0	0	10	0	0	0	0	0	0	0	0	1	0	0
Pineta con orniello		PS_OR_mi	0	0	0	0	0	0	0	0	0	0	0	0	0	0	0	0	0	0	0	0	0	0	0	0	0	0	0	0	0	0	0	0	0	0	0	0	0	0	0	0	0	0	0	0	0
Pineta con orniello	PS4a	PS_OR_si	1	0.5	0	1	0.5	0	0	0	0	1	0	1	0	0	0	0	0	0	0	0	0	0	0	0	0	0	0	0	0	0	0	0	0	0	1	0	0	0	0	0	0	0	1	0	0
Pineta con pino nero	Ps-pn	PS_PN	1	0.5	0	0.5	0.5	0	0	0	0	0	0.5	5	0	0	0	0	0	0	0	0	0	0	0.5	0	0	0	0	0	0	0	0	0	0	0	1	0	0	0	0	0	0	0.5	0.5	0	0
Pineta pioniera	PS5	PS_PRI	25	0.5	0	0.5	1	0	0	0	0	0	0.5	5	1	0	0	0	0	0	0	0	0	0	0.5	0	0	0	0	0	0	0	0	0	0	0	0.5	0	0	0	0	0	0	0.5	1	0	0
Pineta xerica endalpica	PS6	PS_XER_ca	5	1	0	0	1	0	0	0	0	0.5	0	0	1	0	0	0	0	0	1	0	1	0.5	0.5	0	0	5	0	0	0	1	0	0	0	5	1.5	1	0	0	0	0	0	0	1	0	0
Pineta xerica endalpica		PS_XER_mi	0	0	0	0	0	0	0	0	0	0	0	0	0	0	0	0	0	0	0	0	0	0	0	0	0	0	0	0	0	0	0	0	0	0.5	0	0	0	0	0	0	0	0	0	0	0
Pineta xerica endalpica	PS1a	PS_XER_si	0	0	0	0	0	0	0	0	0	0	0	0.5	0	0	0	0	0	0	0	0	0	0	0	0	0	0	0	0	0	1	0	0	0	0	0	0	0	0	0	0	25	25	0	0	0
Querco – carpineto	QC, CA	QC_CA	0	0	1	5	0	0	0	0	5	1	0	0	1	0	0	0	1	0	0	0	0	0	0	0	0	0	0	0	0	0	0	5	0	0	1	0	0	0.5	0	0	0	0	1	0	0
Querceto di rovere (o cerro)	QR	QR	0	0	0	0	0	0	0	0	0	1	0	1	1	0	0	0	1	0	0	0	0	0	0	0	0	0	0	0	0	0	0	0	0	0	1	0	0	0	0	0	5	0	1	0	0
Formazioni transitorie	TR	TR	0	0	0	0	0	0	0	0	0	0	0	0	0	0	0	0	0	0	0	0	0	0	0	0	0	0.5	0	0	0	0	0	0	0	10	0	0	0	0	0	0	0	0	0	0	0
