# Supplementary material for: Fruit availability for migratory birds: a GIS approach
Source: PeerJ. 2019 Feb 5;7:e6394. doi: 10.7717/peerj.6394 (PMC6368004; doi:10.7717/peerj.6394)
Supplement: Supplemental Information 1 — Please refer to the README.txt file for detailed descriptions of maps and metadata. [file peerj-07-6394-s004.zip]

Archive with 19 entries (19 files):
- README.txt
- Species_abbreviation.csv
- Supplemental_Table_1.pdf
- Supplemental_Table_3.pdf
- Supplemental_table2.csv
- coverage.asc
- coverage_10.asc
- coverage_11.asc
- coverage_6.asc
- coverage_7.asc
- coverage_8.asc
- coverage_9.asc
- species_richness.asc
- species_richness_10.asc
- species_richness_11.asc
- species_richness_6.asc
- species_richness_7.asc
- species_richness_8.asc
- species_richness_9.asc
