# Supplementary material for: Fruit availability for migratory birds: a GIS approach
Source: PeerJ. 2019 Feb 5;7:e6394. doi: 10.7717/peerj.6394 (PMC6368004; doi:10.7717/peerj.6394)
Supplement: Supplemental Information 1 — Please refer to the README.txt file for detailed descriptions of maps and metadata. [file peerj-07-6394-s004.zip › README.txt]

README.TXT

#  Last updated by Clara Tattoni 05/05/2018
#  Released with Creative commons Licence Attribution + Noncommercial + ShareAlike
#             CC BY-NC-SA version 4.0

Please cite as: 

Tattoni et al. 2018 Fruit availability for migratory birds: a GIS approach PeerJ N.XXXXXX


File format  GRASSASCIIGrid
CRS Monte Mario / Italy zone 1 AKA Gauss Boaga fuso Ovest for italian users
EPSG 3003
Conversion parameters
+proj=tmerc +lat_0=0 +lon_0=9 +k=0.9996 +x_0=1500000 +y_0=0 +ellps=intl +towgs84=-104.1,-49.1,-9.9,0.971,-2.917,0.714,-11.68 +units=m +no_defs
resolution 100 m

List of files and metadata:

coverage.asc	coverage of plants considered in the study, range of data 0% - 100%
coverage_6.asc	coverage of plants carrying berries in the month of June, range 0% - 100% 	  
coverage_7.asc	coverage of plants carrying berries in the month of July, range 0% - 100%  
coverage_8.asc	coverage of plants carrying berries in the month of August, range 0% - 100% 
coverage_9.asc	coverage of plants carrying berries in the month of September, range 0% - 100% 
coverage_10.asc coverage of plants carrying berries in the month of October, range 0% - 100% 
coverage_11.asc coverage of plants carrying berries in the month of November, range 0% - 100% 
 

species_richness.asc   Number of plant species in the study area, integer values Range of data: 0 - 27
species_richness_6.asc	Number of plant species carrying berries in the month of June, integer values  
species_richness_7.asc Number of plant species carrying berries in the month of July, integer values
species_richness_8.asc Number of plant species carrying berries in the month of August, integer values
species_richness_9.asc  Number of plant species carrying berries in the month of September, integer values
species_richness_10.asc Number of plant species carrying berries in the month of November, integer values
species_richness_11.asc  Number of plant species carrying berries in the month of December, integer values

Species_abbreviation.csv List of species and their abbreviations
Supplemental Table_1.pdf   Feeding guild of ringed birds 
Supplemental Table_2.csv   Percent of coverage of each species per forest types (see also supplemental Table 2) 
Supplemental Table_3.pdf   Correspondance between forest types and other official codes
