# Supplementary material for: Fruit availability for migratory birds: a GIS approach
Source: PeerJ. 2019 Feb 5;7:e6394. doi: 10.7717/peerj.6394 (PMC6368004; doi:10.7717/peerj.6394)
Supplement: Supplemental Information 1 — Please refer to the README.txt file for detailed descriptions of maps and metadata. [file peerj-07-6394-s004.zip › Species_abbreviation.csv]

Genus	Species		Abbreviation
Amelanchier	ovalis		AmeOva
Berberis	vulgaris		BerVul
Cornus	sanguinea		CorSan
Cornus	mas		CorMas
Cotoneaster	integerrimus		CotInt
Crataegus	oxyacantha		CraOxy
Daphne	mezereum		DapMez
Empetrum	hermaphroditum		EmpHer
Euonymus	europaeus		EuoEur
Frangula	alnus		FraAln
Hedera	helix		HedHel
Juniperus	communis		JunCom
Ligustrum	vulgare		LigVul
Lonicera	nigra		LonNig
Lonicera	alpigena		LonAlp
Lonicera	coerulea		LonCoe
Prunus	avium		PruAvi
Prunus	spinosa		PruSpi
Prunus	mahaleb		PruMah
Prunus	padus		PruPad
Rhamnus	pumilus		RhaPum
Rhamnus	catharticus		RhaCat
Rhamnus	saxatilis		RhaSax
Ribes	petraeum		RibPet
Rosa	pendulina		RosPen
Rosa	canina		RosCan
Rosa	arvensis		RosArv
Rosa	villosa		RosVil
Rosa	corymbifera		RosCor
Rubus	idaeus		RubIda
Rubus	caesius		RubSp
Rubus	ulmifolius		RubSp
Rubus	hirtus		RubSp
Rubus	canescens		RubSp
Sambucus	racemosa		SamRac
Sambucus	nigra		SamNig
Solanum	dulcamara		SolDul
Sorbus	aucuparia		SorAuc
Sorbus	aria		SorAri
Sorbus	chamaemespilus		SorCha
Sorbus	torminalis		SorTor
Taxus	baccata		TaxBac
Vaccinium	vitis-idaea		VacVit
Vaccinium	myrtillus		VacMyr
Vaccinium	gaultherioides		VacGau
Viburnum	lantana		VibLan
Viburnum	opulus		VibOpu
Viscum	album		VisAlb
